# Supplementary material for: Towards the diversification of lactococcal starter and non‐starter species in mesophilic dairy culture systems
Source: Microb Biotechnol. 2023 Jul 15;16(9):1745–54. doi: 10.1111/1751-7915.14320 (PMC10443329; doi:10.1111/1751-7915.14320)
Supplement: Supplementary file 1 — Table S1. [file MBT2-16-1745-s001.csv]

Orthogroup	Reference gene	Annotation
OG001	BSU_00020	DNA polymerase III (beta subunit)
OG002	BSU_00030	RNA binding protein involved in ribosome maturation
OG003	BSU_00090	inosine-monophosphate dehydrogenase
OG004	BSU_00100	D-alanyl-D-alanine carboxypeptidase (penicillin-binding protein 5)
OG005	BSU_00130	seryl-tRNA synthetase
OG006	BSU_00180	tRNA specific adenosine A34 deaminase
OG007	BSU_00190	DNA polymerase III subunit tau subunit
OG008	BSU_00200	nucleoid associated protein
OG009	BSU_00210	recA filament-DNA complex stabilisation factor
OG010	BSU_00280	thymidylate kinase
OG011	BSU_00310	DNA polymerase III clamp loader delta' subunit
OG012	BSU_00320	subunit of a sporulation, competence and biofilm formation regulatory complex of RNaseY
OG013	BSU_00330	subunit of the DNA replication complex
OG014	BSU_00340	tRNA1(Val) (adenine(37)-N6)-methyltransferase
OG015	BSU_00350	putative UvrC-Intron-type (URI) endonuclease
OG016	BSU_00360	16S rRNA 2'-O-ribose C1402 methyltransferase
OG017	BSU_00390	D-amino acyl-tRNA deacylase
OG018	BSU_00410	ribonuclease M5
OG019	BSU_00420	dimethyladenosine 16S ribosomal RNA transferase
OG020	BSU_00440	hypothetical protein
OG021	BSU_00470	transcriptional regulator of the purine biosynthesis operon (PurR-pRpp)
OG022	BSU_00500	bifunctional glucosamine-1-phosphate N-acetyltransferase/UDP-N-acetylglucosamine pyrophosphorylase
OG023	BSU_00530	peptidyl-tRNA hydrolase
OG024	BSU_00550	transcription-repair coupling factor
OG025	BSU_00590	ribosomal RNA binding protein involved in 50S recycling; heat shock protein
OG026	BSU_00670	tRNA(ile2) lysidine synthetase
OG027	BSU_00710	disulfide bond chaperone (heat shock protein HSP33)
OG028	BSU_00770	dihydropteroate synthase
OG029	BSU_00780	dihydroneopterin aldolase
OG030	BSU_00820	lysyl-tRNA synthetase
OG031	BSU_00830	transcriptional regulator of class III stress genes
OG032	BSU_00860	class III stress response-related ATPase, AAA+ superfamily
OG033	BSU_00870	DNA repair protein; 6-O-methylguanine-DNA methyltransferase
OG034	BSU_00930	serine O-acetyltransferase
OG035	BSU_00940	dual cysteinyl-tRNA synthetase; cysteine persulfide synthase
OG036	BSU_00950	ribonuclease for 23S RNA maturation, mini-RNase III
OG037	BSU_00960	23S rRNA (Gm2251)-methyltransferase
OG038	BSU_00990	ribosomal protein L33
OG039	BSU_01000	preprotein translocase subunit
OG040	BSU_01010	RNA polymerase elongation pause factor
OG041	BSU_01020	ribosomal protein L11 (BL11)
OG042	BSU_01030	ribosomal protein L1 (BL1)
OG043	BSU_01040	ribosomal protein L10 (BL5)
OG044	BSU_01050	ribosomal protein L12 (BL9)
OG045	BSU_01060	23S rRNA m2G1835 methyltransferase
OG046	BSU_01070	RNA polymerase (beta subunit)
OG047	BSU_01100	ribosomal protein S12 (BS12)
OG048	BSU_01110	ribosomal protein S7 (BS7)
OG049	BSU_01120	elongation factor G
OG050	BSU_01150	ribosomal protein S10 (BS13); transcription antitermination factor
OG051	BSU_01160	ribosomal protein L3 (BL3)
OG052	BSU_01170	ribosomal protein L4
OG053	BSU_01180	ribosomal protein L23
OG054	BSU_01190	ribosomal protein L2 (BL2)
OG055	BSU_01200	ribosomal protein S19 (BS19)
OG056	BSU_01210	ribosomal protein L22 (BL17)
OG057	BSU_01220	ribosomal protein S3 (BS3)
OG058	BSU_01230	ribosomal protein L16
OG059	BSU_01240	ribosomal protein L29
OG060	BSU_01250	ribosomal protein S17 (BS16)
OG061	BSU_01260	ribosomal protein L14
OG062	BSU_01270	ribosomal protein L24 (BL23)
OG063	BSU_01280	ribosomal protein L5 (BL6)
OG064	BSU_01290	ribosomal protein S14
OG065	BSU_01300	ribosomal protein S8 (BS8)
OG066	BSU_01310	ribosomal protein L6 (BL8)
OG067	BSU_01320	ribosomal protein L18
OG068	BSU_01330	ribosomal protein S5
OG069	BSU_01340	ribosomal protein L30 (BL27)
OG070	BSU_01350	ribosomal protein L15
OG071	BSU_01360	preprotein translocase subunit
OG072	BSU_01370	adenylate kinase
OG073	BSU_01390	initiation factor IF-I
OG074	BSU_01400	ribosomal protein L36 (ribosomal protein B)
OG075	BSU_01410	ribosomal protein S13
OG076	BSU_01420	ribosomal protein S11 (BS11)
OG077	BSU_01430	RNA polymerase (alpha subunit)
OG078	BSU_01440	ribosomal protein L17 (BL15)
OG079	BSU_01460	energizing coupling factor of ABC influx transporter (ATP-binding protein)
OG080	BSU_01470	component of the influx ECF transporters
OG081	BSU_01750	diadenylate cyclase
OG082	BSU_01760	regulator of diadenylate cyclase activity
OG083	BSU_01770	phosphoglucosamine mutase
OG084	BSU_02860	Zn(II) transporter (ATP-binding protein)
OG085	BSU_02870	high affinity Zn(II) ABC transporter (permease)
OG086	BSU_03050	L-lactate dehydrogenase
OG087	BSU_03130	ammonium-dependent NAD+ synthetase
OG088	BSU_03150	shikimate kinase
OG089	BSU_04150	putative oxidoreductase
OG090	BSU_04570	UDP-N-acetylmuramoylalanyl-D-glutamyl-2, 6-diaminopimelate-D-alanyl-D-alanine ligase
OG091	BSU_04620	holo-acyl carrier protein synthase (phosphopantetheinyl transferase)
OG092	BSU_05910	tRNA(NNU) t(6)A37 threonylcarbamoyladenosine modification; ADP binding protein
OG093	BSU_05920	tRNA(NNU) t(6)A37 threonylcarbamoyladenosine modification; protease involved in TsaD function
OG094	BSU_05930	ribosomal protein S18 alanine N-acetyltransferase
OG095	BSU_05940	tRNA(NNU) t(6)A37 threonylcarbamoyladenosine modification; glycation binding protein
OG096	BSU_05970	transcription repressor of cydABCD and yjlC-ndh expression
OG097	BSU_06020	chaperonin small subunit
OG098	BSU_06030	chaperonin large subunit
OG099	BSU_06360	GMP synthetase
OG100	BSU_06440	adenylosuccinate lyase
OG101	BSU_06620	DNA ligase (NAD-dependent)
OG102	BSU_06670	glutamyl-tRNA(Gln) amidotransferase (subunit C)
OG103	BSU_06680	glutamyl-tRNA(Gln) amidotransferase (subunit A)
OG104	BSU_06690	glutamyl-tRNA(Gln) amidotransferase (subunit B)
OG105	BSU_06730	methyltransferase of m5U747 and m5U1939 in 23S RNA
OG106	BSU_07200	pH-sensitive calcium-leak permease (di-aspartyl pH sensor)
OG107	BSU_07370	putative energy-dependent translational throttle A
OG108	BSU_07420	putative energy-sensing inhibitor of translation
OG109	BSU_07640	acylphosphatase
OG110	BSU_07820	transcriptional regulator (TreR-trehalose)
OG111	BSU_07900	putative ribonuclease BN
OG112	BSU_08020	putative RNA methyltransferase
OG113	BSU_08520	regulatory protein RecX
OG114	BSU_08610	hypothetical protein
OG115	BSU_08630	A/G-specific adenine glycosylase or DNA-(apurinic or apyrimidinic site) lyase
OG116	BSU_08680	putative RNA binding factor
OG117	BSU_08930	tRNA (cytidine(34)-2'-O)-methyltransferase
OG118	BSU_09540	1-acylglycerol-phosphate (1-acyl-G3P) acyltransferase
OG119	BSU_09890	Na+-dependent efflux ABC transporter (ATP-binding protein)
OG120	BSU_09900	Na+-dependent exporter (ABC permease)
OG121	BSU_10030	promiscuous Hit-family phosphohydrolase, adenosine phosphoramidase
OG122	BSU_10050	ABC transporter (permease subunit)
OG123	BSU_10110	penicillin-binding protein 2C (1F class) required for spore germination
OG124	BSU_10240	putative metal-dependent hydrolase
OG125	BSU_10620	ATP-dependent deoxyribonuclease (subunit B)
OG126	BSU_10630	ATP-dependent deoxyribonuclease (subunit A)
OG127	BSU_11030	RNA-binding protein
OG128	BSU_11120	putative integral membrane protein
OG129	BSU_11140	5-amino-6-ribitylamino-2,4(1H, 3H)-pyrimidinedione 5'-phosphate phosphatase (promiscuous)
OG130	BSU_11160	putative protein involved in Fe-S cluster assembly, PaaD-like
OG131	BSU_11420	tryptophanyl-tRNA synthetase
OG132	BSU_11580	putative RNA/thiamine triphosphatase
OG133	BSU_11600	(p)ppGpp synthetase
OG134	BSU_11610	inorganic polyphosphate/ATP-NAD kinase (quinolate activated)
OG135	BSU_12060	cys-tRNApro deacetylase; tRNA editing
OG136	BSU_13130	gamma-glutamyl phosphate reductase
OG137	BSU_13250	two-component response regulator [YkoH
OG138	BSU_13260	two-component sensor histidine kinase [YkoG
OG139	BSU_13860	Xaa-Pro Xaa-Pro-Xaa di-tri-peptidase used in osmoprotection
OG140	BSU_13900	histidine-containing phosphocarrier protein of the phosphotransferase system (PTS) (HPr protein)
OG141	BSU_13910	phosphotransferase system (PTS) enzyme I
OG142	BSU_14100	putative RNA-specific modification enzyme subunit
OG143	BSU_14430	putative energy-sensing inhibitor of translation
OG144	BSU_14530	ribonuclease J1
OG145	BSU_14540	omega 1 subunit of RNA polymerase
OG146	BSU_14640	hypothetical protein
OG147	BSU_14650	hypothetical protein
OG148	BSU_14670	inositol monophosphatase / 5' nucleotidase (purine nucleoside monophosphate)
OG149	BSU_14770	ribosome-associated GTPase
OG150	BSU_14990	subunit of a sporulation, competence and biofilm formation regulatory complex controlling RNase Y
OG151	BSU_15000	hypothetical protein
OG152	BSU_15010	16S rRNA m2G966 methyltransferase
OG153	BSU_15020	phosphopantetheine adenylyltransferase
OG154	BSU_15050	putative degradative enzyme
OG155	BSU_15060	putative component of the degradosome
OG156	BSU_15070	hypothetical protein
OG157	BSU_15080	ribosomal protein L32
OG158	BSU_15140	16S rRNA m4C1402 methyltransferase
OG159	BSU_15180	UDP-N-acetylmuramoylalanyl-D-glutamate-2, 6-diaminopimelate ligase
OG160	BSU_15190	phospho-N-acetylmuramoyl-pentapeptide undecaprenyl phosphate (C55P) transferase
OG161	BSU_15200	UDP-N-acetylmuramoylalanyl-D-glutamate ligase
OG162	BSU_15220	UDP-N-acetylglucosamine-N-acetylmuramyl-(pentapeptide)pyrophosphoryl-undecaprenol N-acetylglucosamine transferase
OG163	BSU_15240	cell-division initiation protein
OG164	BSU_15280	cell-division protein essential for Z-ring assembly
OG165	BSU_15290	cell-division initiation protein
OG166	BSU_15380	putative PLP-containing enzyme
OG167	BSU_15390	cell division machinery factor
OG168	BSU_15400	factor involved in shape determination, distribution of nucleoids and osmotic tolerance
OG169	BSU_15410	factor involved in shape determination, RNA-binding fold
OG170	BSU_15420	cell-division initiation protein
OG171	BSU_15430	isoleucyl-tRNA synthetase
OG172	BSU_15460	pseudouridylate synthase
OG173	BSU_15470	transcriptional attenuator and uracil phosphoribosyltransferase activity
OG174	BSU_15480	uracil permease
OG175	BSU_15490	aspartate carbamoyltransferase
OG176	BSU_15540	dihydroorotate dehydrogenase (catalytic subunit)
OG177	BSU_15550	orotidine 5'-phosphate decarboxylase
OG178	BSU_15560	orotate phosphoribosyltransferase
OG179	BSU_15640	putative tRNA modification protein
OG180	BSU_15680	guanylate kinase
OG181	BSU_15690	omega subunit of RNA polymerase
OG182	BSU_15710	primosomal replication factor Y (primosomal protein N')
OG183	BSU_15730	methionyl-tRNA formyltransferase
OG184	BSU_15740	RNA-binding Sun protein; 16S rRNA m5C967 methyltransferase, S-adenosyl-L-methionine-dependent
OG185	BSU_15750	23S rRNA m2A2503 methyltransferase and tRNA A37 C2 methyltransferase
OG186	BSU_15760	multitarget phosphorylated protein phosphatase
OG187	BSU_15770	protein serine/threonine kinase
OG188	BSU_15780	GTPase involved in ribosome biogenesis
OG189	BSU_15790	ribulose-5-phosphate 3-epimerase
OG190	BSU_15800	thiamine pyrophosphokinase
OG191	BSU_15820	ribosomal protein L28
OG192	BSU_15830	putative factor involved in malonyl-CoA synthesis
OG193	BSU_15840	putative enzyme structurally related to dihydroxyacetone/glyceraldehyde kinase
OG194	BSU_15870	branch migrating ATP-dependent DNA helicase involved in DNA recombination and repair
OG195	BSU_15920	acyl carrier protein
OG196	BSU_15930	ribonuclease III
OG197	BSU_15950	signal recognition particle (docking protein)
OG198	BSU_15970	component of the signal recognition particle (SRP) protein-targeting pathway
OG199	BSU_15990	ribosomal protein S16 (BS17)
OG200	BSU_16000	putative RNA binding protein
OG201	BSU_16020	16S rRNA processing protein
OG202	BSU_16030	tRNA(m1G37)methyltransferase
OG203	BSU_16040	ribosomal protein L19
OG204	BSU_16050	ribosome biogenesis GTPase A
OG205	BSU_16060	ribonuclease HII
OG206	BSU_16110	DNA processing Smf single strand binding protein
OG207	BSU_16120	DNA topoisomerase I
OG208	BSU_16130	tRNA:m(5)U-54 methyltransferase
OG209	BSU_16170	transcriptional regulator, GTP and BCAA-dependent
OG210	BSU_16490	ribosomal protein S2
OG211	BSU_16500	elongation factor Ts
OG212	BSU_16510	uridylate kinase
OG213	BSU_16520	ribosome recycling factor
OG214	BSU_16530	undecaprenyl pyrophosphate synthase
OG215	BSU_16540	phosphatidate cytidylyltransferase (CDP-diglyceride synthase)
OG216	BSU_16560	inner membrane zinc metalloprotease required for the extracytoplasmic stress response mediated by sigma(W)
OG217	BSU_16590	ribosome maturation factor
OG218	BSU_16600	transcription translation coupling factor involved in Rho-dependent transcription termination
OG219	BSU_16610	molecular ruler co-factor for RNA; new fold
OG220	BSU_16620	K-turn RNA binding protein
OG221	BSU_16630	initiation factor IF-2
OG222	BSU_16650	pre-ribosomal (17S) RNA binding factor A
OG223	BSU_16660	tRNA pseudouridine 55 synthase
OG224	BSU_16780	dual activity 5' exo-and endoribonuclease J2
OG225	BSU_16845	putative metalloprotease
OG226	BSU_16920	CDP-diacylglycerol-glycerol-3-phosphate 3-phosphatidyltransferase
OG227	BSU_16960	endoribonuclease Y
OG228	BSU_17020	master regulator for biofilm formation via regulation of RNase Y (RicAFT complex / FAD / two [4Fe-4S
OG229	BSU_17040	DNA mismatch repair recognition factor
OG230	BSU_17330	tRNA isopentenylpyrophosphate transferase
OG231	BSU_17430	ribosome-splitting GTPase (also ATPase, rescuing stalled ribosomes, E-site binding)
OG232	BSU_17460	glutamine synthetase
OG233	BSU_17880	hypothetical protein
OG234	BSU_17910	putative acyltransferase
OG235	BSU_18070	acylphosphate:glycerol-3-phosphate O-acyltransferase
OG236	BSU_18100	subunit A of DNA topoisomerase IV (ATP-dependent)
OG237	BSU_19130	putative murein fragments glycosidase
OG238	BSU_19220	ATP-dependent helicase
OG239	BSU_19680	hypothetical protein
OG240	BSU_21730	hypothetical protein
OG241	BSU_21740	putative exported lipase/acylhydrolase (lipoprotein)
OG242	BSU_21790	putative membrane hydrolase
OG243	BSU_21810	dihydrofolate reductase
OG244	BSU_22170	m(7)G2069 methylase of 23S rRNA
OG245	BSU_22180	cell division protein
OG246	BSU_22310	Holliday junction resolvase
OG247	BSU_22340	endonuclease III, apurinic apyrimidic DNA lyase
OG248	BSU_22360	asparaginyl-tRNA synthetase
OG249	BSU_22370	anabolic oxaloacetate / glutamate aminotransferase
OG250	BSU_22450	tRNA nucleotidyltransferase
OG251	BSU_22590	hypothetical protein
OG252	BSU_22700	3-dehydroquinate synthase
OG253	BSU_22710	chorismate synthase
OG254	BSU_22780	GTP cyclohydrolase I
OG255	BSU_22830	NADPH-dependent glycerol-3-phosphate dehydrogenase
OG256	BSU_22840	GTPase essential for ribosome 50S subunit assembly (maturation of the 50S subunit central protoberance)
OG257	BSU_22880	RNA degradation presenting factor (ribosomal protein S1 homolog)
OG258	BSU_22890	cytidylate kinase
OG259	BSU_23040	ferredoxin
OG260	BSU_23080	3-dehydroquinate dehydratase
OG261	BSU_23160	23S rRNA pseudouridine 2633 (=2605 standard) pseudouridine synthase
OG262	BSU_23210	chromosome condensation and segregation factor
OG263	BSU_23220	chromosome condensation and partitioning factor
OG264	BSU_23360	peptidyl-prolyl isomerase
OG265	BSU_23500	1,5-phosphopentomutase
OG266	BSU_23610	isopentenyl pyrophosphate and dimethylallyl pyrophosphate diphosphatase (moonlighting ADP-ribose pyrophosphatase)
OG267	BSU_23760	pantothenate kinase
OG268	BSU_23780	putative metabolite dehydrogenase, NAD-binding
OG269	BSU_23840	ribonuclease Z
OG270	BSU_23850	glucose-6-phosphate 1-dehydrogenase (NADP-dependent)
OG271	BSU_23870	DNA-damage lesion bypass DNA polymerase
OG272	BSU_23890	Sec-independent factor for membrane protein insertion (YidC/SpoIIIJ family)
OG273	BSU_24240	factor for double strand breaks DNA repair and genetic recombination
OG274	BSU_24250	transcriptional regulator (AhrC(ArgR)-arginine)
OG275	BSU_24260	putative 2'-O-ribose RNA methyltransferase
OG276	BSU_24280	farnesyl diphosphate synthase
OG277	BSU_24290	exodeoxyribonuclease VII (small subunit)
OG278	BSU_24300	exodeoxyribonuclease VII (large subunit)
OG279	BSU_24310	methylenetetrahydrofolate dehydrogenase; methenyltetrahydrofolate cyclohydrolase
OG280	BSU_24320	transcription termination factor NusB
OG281	BSU_24330	alkaline shock protein
OG282	BSU_24340	acetyl-CoA carboxylase subunit (biotin carboxylase subunit)
OG283	BSU_24350	acetyl-CoA carboxylase subunit (biotin carboxyl carrier subunit)
OG284	BSU_24450	elongation factor P
OG285	BSU_24540	putative sulfur transferase
OG286	BSU_24730	membrane associated ATPase of the pilin platform for DNA competence
OG287	BSU_24850	glucose kinase
OG288	BSU_24860	putative single strand nucleic acid binding transcription factor
OG289	BSU_24890	5-formyltetrahydrofolate cyclo-ligase
OG290	BSU_24900	ribosomal protein L33
OG291	BSU_24970	phosphate ABC transporter (permease)
OG292	BSU_24980	phosphate ABC transporter (permease)
OG293	BSU_25140	ATP-dependent RNA helicase; cold shock
OG294	BSU_25180	tRNA (adenine(22)-N(1))-methyltransferase
OG295	BSU_25210	DNA primase
OG296	BSU_25260	glycyl-tRNA synthetase (beta subunit)
OG297	BSU_25280	DNA double strand break repair and homologous recombination factor
OG298	BSU_25290	maturation of 16S RNA and assembly of 30S ribosomal subunit GTPase
OG299	BSU_25300	cytidine/deoxycytidine deaminase
OG300	BSU_25310	undecaprenol kinase
OG301	BSU_25320	endonuclease involved in 70S ribosomes quality control
OG302	BSU_25410	ribosomal protein S21
OG303	BSU_25440	methylase of U1498 in 16S rRNA
OG304	BSU_25450	ribosomal protein L11 methyltransferase
OG305	BSU_25460	co-factor of molecular chaperone
OG306	BSU_25470	molecular chaperone, ATP-dependent
OG307	BSU_25480	nucleotide exchange factor for DnaK activity
OG308	BSU_25490	transcriptional regulator of heat-shock genes
OG309	BSU_25510	ribosomal elongation factor, GTPase
OG310	BSU_25550	ribosomal protein S20 (BS20)
OG311	BSU_25560	DNA polymerase clamp loader delta subunit
OG312	BSU_25610	putative methyltransferase
OG313	BSU_25620	ribosomal silencing factor
OG314	BSU_25630	putative hydrolase
OG315	BSU_25640	nicotinate-nucleotide adenylyltransferase
OG316	BSU_25650	50S RNA-binding protein
OG317	BSU_25660	shikimate 5-dehydrogenase
OG318	BSU_27270	methylthioadenosine / S-adenosylhomocysteine nucleosidase
OG319	BSU_27320	transcription elongation factor resolving backtracking / stalling
OG320	BSU_27330	uridine kinase
OG321	BSU_27340	putative hydrolase large subunit
OG322	BSU_27350	putative hydrolase small subunit
OG323	BSU_27370	conserved membrane associated protein
OG324	BSU_27380	putative nucleic acid binding protein
OG325	BSU_27390	pre-16S ribosomal RNA maturation enzyme
OG326	BSU_27400	hypothetical protein
OG327	BSU_27410	alanyl-tRNA synthetase
OG328	BSU_27480	5'-3' helicase associated to SSB; exonuclease V
OG329	BSU_27500	tRNA-specific 2-thiouridylase
OG330	BSU_27530	DNA-dependent ATPase active at replication forks
OG331	BSU_27560	histidyl-tRNA synthetase
OG332	BSU_27590	gly-tRNA(Ala) deacylase / D-Tyr-tRNATyr deacylase
OG333	BSU_27610	adenine phosphoribosyltransferase
OG334	BSU_27620	single-strand DNA-specific exonuclease
OG335	BSU_27700	component of the preprotein translocase
OG336	BSU_27710	tRNA-guanine transglycosylase
OG337	BSU_27730	Holliday junction DNA helicase, ATP-dependent component
OG338	BSU_27740	Holliday junction DNA helicase
OG339	BSU_27920	ppGpp-binding GTPase involved in cell portioning, DNA repair and ribosome assembly
OG340	BSU_27940	ribosomal protein L27 (BL24)
OG341	BSU_27960	ribosomal protein L21 (BL20)
OG342	BSU_28040	conserved nucleotide-related metabolism protein
OG343	BSU_28080	folyl-polyglutamate synthase
OG344	BSU_28190	GTPase involved in ribosome 50S subunit assembly (maturation of the central 50S protuberance)
OG345	BSU_28220	protein unfolding ATPase required for presentation of proteins to proteases; Maxwell's demon
OG346	BSU_28230	prolyl isomerase (trigger factor)
OG347	BSU_28350	putative phosphoesterase
OG348	BSU_28390	glutamate racemase
OG349	BSU_28490	excinuclease ABC (subunit C)
OG350	BSU_28580	homologous recombination factor
OG351	BSU_28600	putative integral membrane protein
OG352	BSU_28620	ribonuclease HIII
OG353	BSU_28640	phenylalanyl-tRNA synthetase (alpha subunit)
OG354	BSU_28650	ribosomal RNA methylase
OG355	BSU_28840	putative membrane component
OG356	BSU_28850	ribosomal protein L20
OG357	BSU_28860	ribosomal protein L35
OG358	BSU_28870	initiation factor IF-3
OG359	BSU_28980	helicase loader
OG360	BSU_29000	negative regulator of transcription of ribonucleotide reductase nrd genes and operons
OG361	BSU_29060	dephosphocoenzyme A kinase
OG362	BSU_29090	DNA polymerase I
OG363	BSU_29190	6-phosphofructokinase
OG364	BSU_29200	acetyl-CoA carboxylase (carboxyltransferase alpha subunit)
OG365	BSU_29250	nanoRNase (oligoribonuclease) (3'->5'short substrates, 5'->3' long substrates), 3',5'-bisphosphate nucleotidase
OG366	BSU_29270	hypothetical protein
OG367	BSU_29480	putative nucleic acid methyltransferase
OG368	BSU_29580	persulfide ATP pyrophosphatase involved in tRNA modification
OG369	BSU_29590	cysteine desulfurase
OG370	BSU_29610	negative regulator of FtsZ ring formation
OG371	BSU_29640	free methionine-(R)-sulfoxide reductase
OG372	BSU_29660	ribosomal protein S4 (BS4)
OG373	BSU_29740	transcriptional regulator of catabolite repression (Lacl family)
OG374	BSU_29750	bifunctional chorismate mutase type II-isozyme 3 (regulatory domain); 3-deoxy-D-arabino-heptulosonate 7-phosphate synthase
OG375	BSU_29790	UDP-N-acetyl muramate-alanine ligase
OG376	BSU_29820	putative tRNA binding enzyme
OG377	BSU_29840	putative thiol-disulfide oxidoreductase with thioredoxin domain
OG378	BSU_29900	tRNA (guanine-N(7)-)-methyltransferase
OG379	BSU_29920	putative kinase/phosphotransferase
OG380	BSU_29980	putative promiscuous peptidase/deacylase
OG381	BSU_30050	lipid II flippase
OG382	BSU_30060	putative NAD(FAD)-utilizing dehydrogenase
OG383	BSU_30320	leucyl-tRNA synthetase
OG384	BSU_30480	putative enzyme
OG385	BSU_30490	putative RNA methylase
OG386	BSU_30550	S-adenosylmethionine synthetase
OG387	BSU_30670	S-ribosylhomocysteine lyase
OG388	BSU_30680	membrane protein insertion efficiency factor
OG389	BSU_30990	thiamin permease
OG390	BSU_31150	undecaprenyl-pyrophosphate phosphatase
OG391	BSU_31160	putative integral membrane protein
OG392	BSU_31170	scyllo-inositol dehydrogenase (NADP+-dependent); biofilm formation
OG393	BSU_31350	glucose-6-phosphate isomerase
OG394	BSU_31550	guanosine ABC transporter (ATP-binding protein)
OG395	BSU_31560	permease of ABC guanosine transporter
OG396	BSU_31570	permease of ABC guanosine transporter
OG397	BSU_31750	nicotinate phosphoribosyltransferase
OG398	BSU_32130	GMP reductase (NADP-dependent)
OG399	BSU_32310	hypothetical protein
OG400	BSU_32370	putative nuclease/nucleotidase/phosphoesterase
OG401	BSU_32670	FeS cluster formation scaffold protein
OG402	BSU_32680	iron-sulfur cluster assembly sulfur-transfer protein (Zn(2+)-dependent)
OG403	BSU_32690	cysteine desulfurase
OG404	BSU_32700	Fe-S cluster assembly protein SufD
OG405	BSU_32710	sulfur mobilizing ABC protein, ATPase
OG406	BSU_32740	methionine ABC transporter, permease component
OG407	BSU_32750	methionine ABC transporter (ATP-binding protein)
OG408	BSU_32810	putative oxidoreductase with thioredoxin domain and regulator domain
OG409	BSU_33080	two-component response regulator [YvqE
OG410	BSU_33600	tmRNA-binding protein
OG411	BSU_33920	triose phosphate isomerase
OG412	BSU_33930	phosphoglycerate kinase
OG413	BSU_34540	ATP-dependent Clp protease proteolytic subunit; Maxwell's demon
OG414	BSU_34760	gluconeogenesis morphogenetic factor (UDP-sugar binding)
OG415	BSU_34770	GTPase possibly involved in regulator sRNA degradation
OG416	BSU_34790	thioredoxin reductase
OG417	BSU_35000	serine/threonine protein kinase/phosphorylase (pyrophosphate-producing)
OG418	BSU_35030	transcriptional regulator (GntR family)
OG419	BSU_35120	conserved protein of unknown function, stress-related
OG420	BSU_35160	excinuclease ABC (subunit A)
OG421	BSU_35170	excinuclease ABC (subunit B)
OG422	BSU_35250	cell-division ABC transporter
OG423	BSU_35260	cell-division signal transducer (ATP-binding protein)
OG424	BSU_35290	peptide chain release factor 2
OG425	BSU_35510	putative translation regulator
OG426	BSU_35530	UDP-N-acetylglucosamine:undecaprenyl-P N-acetylglucosaminyl-1-P transferase
OG427	BSU_36000	alpha-acetolactate decarboxylase
OG428	BSU_36010	alpha-acetolactate synthase
OG429	BSU_36760	UDP-N-acetylglucosamine 1-carboxyvinyltransferase
OG430	BSU_36800	ATP synthase (subunit epsilon, F1 subunit)
OG431	BSU_36810	ATP synthase (subunit beta, component F1)
OG432	BSU_36820	ATP synthase (subunit gamma, component F1)
OG433	BSU_36830	ATP synthase (subunit alpha, component F1)
OG434	BSU_36840	ATP synthase (subunit delta, component F1)
OG435	BSU_36850	ATP synthase (subunit b, component F0)
OG436	BSU_36860	ATP synthase (subunit c, component F0)
OG437	BSU_36870	ATP synthase (subunit a, component F0)
OG438	BSU_36890	uracil phosphoribosyltransferase
OG439	BSU_36900	serine hydroxymethyltransferase
OG440	BSU_36950	tRNA(NNU) t(6)A37 threonylcarbamoyladenosine modification; threonine-dependent ADP-forming ATPase
OG441	BSU_37000	glutamine methylase of release factor 1 (and perhaps others) at a GGQ site
OG442	BSU_37010	peptide chain release factor 1
OG443	BSU_37060	thymidine kinase
OG444	BSU_37100	UDP-N-acetylglucosamine 1-carboxyvinyltransferase
OG445	BSU_37150	CTP synthetase
OG446	BSU_37160	RNA polymerase (delta subunit) and transcriptional repressor
OG447	BSU_37330	arginyl-tRNA synthetase
OG448	BSU_37540	2-hydroxymuconate tautomerase (promiscuous)
OG449	BSU_37600	putative metal-dependent nucleotide (pyro)phosphohydrolase
OG450	BSU_37660	phosphotransacetylase
OG451	BSU_37810	putative dTDP-4-deoxyrhamnose-3,5-epimerase (cell surface and spore coat)
OG452	BSU_38120	glycosyltransferase involved in extension of the lateral walls of the cell
OG453	BSU_38210	putative cell wall glycosylation protein
OG454	BSU_38360	large subunit ribosomal RNA m5C1962 methyltransferase
OG455	BSU_38510	putative D-alanine transferase from DCP to undecaprenylphosphate for lipoteichoic acid and wall teichoic acid
OG456	BSU_38920	peptidase T (tripeptidase)
OG457	BSU_39420	deoxyribose-phosphate aldolase
OG458	BSU_40230	23S rRNA (pseudouridine1915-N3)-methyltransferase
OG459	BSU_40360	sporulation membrane serine protease
OG460	BSU_40370	putative hydrolase
OG461	BSU_40400	two-component sensor histidine kinase [YycG
OG462	BSU_40420	adenylosuccinate synthetase
OG463	BSU_40440	replicative DNA helicase
OG464	BSU_40500	ribosomal protein L9
OG465	BSU_40510	phosphodiesterase acting on cyclic dinucleotides
OG466	BSU_40550	inorganic pyrophosphatase (Mn2+-dependent)
OG467	BSU_40880	apurinic/apyrimidinic endonuclease
OG468	BSU_40890	ribosomal protein S18
OG469	BSU_40910	ribosomal protein S6 (BS9)
OG470	BSU_40920	potassium-dependent informational ATPase interacting with 70S ribosome; ROS stress regulator
OG471	BSU_40939	putative nucleic acid binding protein
OG472	BSU_40960	site-specific DNA-binding protein
OG473	BSU_41000	7-methylguanosine methyltransferase (16S rRNA, nucleotide G527)
OG474	BSU_41010	tRNA uridine 5-carboxymethylaminomethyl modification enzyme
OG475	BSU_41030	SpoIIIJ-associated RNA/ssDNA-binding protein
OG476	BSU_41040	Sec-independent factor for membrane protein insertion (YidC/SpoIIIJ family)
OG477	BSU_41050	protein component of ribonuclease P (RNase P) (substrate specificity)
OG478	BSU_41060	ribosomal protein L34
